# Supplementary material for: A Peptide Derived from Nectin-4 Increases Cisplatin Cytotoxicity in Cell Lines and Cells from Ovarian Cancer Patients’ Ascites
Source: Cancers (Basel). 2025 Mar 6;17(5):901. doi: 10.3390/cancers17050901 (PMC11899234; doi:10.3390/cancers17050901)
Supplement: Supplementary file 1 [file cancers-17-00901-s001.zip]

Archive with 1 entries (1 files):
- cancers-3479897-supplementary.pdf
